# Supplementary material for: Multi-layered transcriptional control of glycogen metabolism coordinates thermogenic remodeling of white adipocytes in male mice
Source: Nat Commun. 2025 Dec 16;17:809. doi: 10.1038/s41467-025-67515-9 (PMC12824187; doi:10.1038/s41467-025-67515-9)
Supplement: Supplementary file 4 — Source data [file 41467_2025_67515_MOESM4_ESM.zip]

Archive with 22 entries (22 files):
- Source Data Fig.1.xlsx
- __MACOSX/._Source Data Fig.1.xlsx
- Source Data Fig.2.xlsx
- __MACOSX/._Source Data Fig.2.xlsx
- Source Data Fig.3.xlsx
- __MACOSX/._Source Data Fig.3.xlsx
- Source Data Fig.4.xlsx
- __MACOSX/._Source Data Fig.4.xlsx
- Source Data Supplementary Fig.1.xlsx
- __MACOSX/._Source Data Supplementary Fig.1.xlsx
- Source Data Supplementary Fig.2.xlsx
- __MACOSX/._Source Data Supplementary Fig.2.xlsx
- Source Data Supplementary Fig.4.xlsx
- __MACOSX/._Source Data Supplementary Fig.4.xlsx
- Source Data Supplementary Fig.5.xlsx
- __MACOSX/._Source Data Supplementary Fig.5.xlsx
- Source Data Supplementary Fig.6.xlsx
- __MACOSX/._Source Data Supplementary Fig.6.xlsx
- Source Data Supplementary Fig.7.xlsx
- __MACOSX/._Source Data Supplementary Fig.7.xlsx
- Source Data Supplementary Fig.8.xlsx
- __MACOSX/._Source Data Supplementary Fig.8.xlsx
