# Supplementary material for: Multi-layered transcriptional control of glycogen metabolism coordinates thermogenic remodeling of white adipocytes in male mice
Source: Nat Commun. 2025 Dec 16;17:809. doi: 10.1038/s41467-025-67515-9 (PMC12824187; doi:10.1038/s41467-025-67515-9)
Supplement: Supplementary file 4 — Source data [file 41467_2025_67515_MOESM4_ESM.zip › Source Data Fig.1.xlsx]

## Sheet: Fig.1b
Pgc1a
ERRa
actin
GS
Gys2
a-tubulin
PYGL
AGL
ERRg

## Sheet: Fig.1c
	0	1	3	5	7
GYS1	1	0.993	2.641	2.025	3.495
	1.317	0.88	3.322	4.516	4.142
	1.404	1.057	2.426	2.778	4.048
	0.81	1.257	4.125		2.764
Gys2	1	5.742	5.91	2.074	3.863
	0.152	6.531	9.021	9.824	4.918
	0.154	5.446	3.845	4.899	5.76
	0.264	3.045	9.905		5.224
pygl	1	0.34	3.607	6.473	7.237
	0.35	0.744	4.023	8.452	6.051
	0.434	0.274	4.765	4.175	6.269
	0.477	0.24	3.621		15.815
agl	1	2.50279	4.40191	2.22734	5.87834
	0.825964	3.60566	5.35047	8.56297	4.91042
	1.23498	2.88152	1.96595	4.5784	4.72648
	0.641608	3.08322	6.13872		5.12791
ppp1r3c	1	2.433	2.864	2.022	2.775
	0.479	3.152	11.437	6.883	3.58
	1.019	3.94	3.816	5.935	2.983
	0.62	2.347	5.898		3.869

## Sheet: Fig.1e
	0	1	3	6	12	24
Ucp1	1	9.342	22.536	133.463	399.469	577.069
	0.121	6.763	55.4998	93.387	429.024	516.191
	2.194	29.0619	37.772	99.46	898.137	507.902
	0.9648	70.231	12.594	679.899	1238.12	1107.84
Pgc1	1	2.19	1.559	125.904	438.023	589.45
	0.094	1.414	10.319	73.826	498.997	211.368
	2.027	16.096	37.601	11.82	1405.77	935.927
	7.91	145.073	2.49	347.019	338.428	2083.61
ppp1r3c	1	0.272	0.297	1.715	0.05	2.381
	0.932	1.068	0.16	1.628	0.14	4.172
	1.067	1.418	0.517	0.194	1.32	5.715
	1.037	0.303	0.038	2.265	0.827	2.991
Agl	1	0.497	0.46	1.164	0.493	2.875
	1.298	1.06	0.381	1.154	0.364	1.019
	0.606	0.883	0.746	0.314	2.024	3.143
	0.914	0.46	0.358	1.267	2.056	3.375
pygl	1	0.355	0.114	0.312	0.121	0.784
	1.069	0.461	0.162	0.154	0.084	0.103
	0.893	1.445	0.835	0.454	0.55	1.595
	1.66	0.958	0.639	0.891	0.685	1.337
gys2	1	0.323	0.186	1.537	0.856	44.3
	1.755	0.53	0.356	0.931	0.761
	3.235	3.081	3.832	2.411	10.027	26.056
	4.611	1.918	3.274	5.265	8.843	30.765
gys1	1	0.32	0.149	0.232	0.12	0.481
	0.996	0.257	0.16	0.194	0.091	0.162
	0.481	0.498	0.322	0.139	0.387	1.056
	0.645	0.277	0.176	0.895	0.666	1.057
