# Supplementary material for: Multi-layered transcriptional control of glycogen metabolism coordinates thermogenic remodeling of white adipocytes in male mice
Source: Nat Commun. 2025 Dec 16;17:809. doi: 10.1038/s41467-025-67515-9 (PMC12824187; doi:10.1038/s41467-025-67515-9)
Supplement: Supplementary file 4 — Source data [file 41467_2025_67515_MOESM4_ESM.zip › Source Data Fig.2.xlsx]

## Sheet: Fig.2a
	ctrl for CL_6				CL 6h				CHX_for CL_6				CHX+CL_6h
Gys1	1.34971	1.02115	0.823197		2.13939	1.27743	1.09525	0.988301	2.03012	1.43885	1.29361	1.60996	1.75608	1.4041	1.31851	1.13971
Gys2	0.364492	0.270734	0.942631	0.702455	7.26723	1.31002	2.46961	3.60356	1.85038	1.44335	2.00375	2.07433	4.40881	4.58954	5.1368	7.12207
Pygl	1.40549	1.15758	1.16813	1.31771	2.30363	1.25133	0.95878	1.47166	1.50426	1.29	1.08109	1.63418	1.97582	2.10377	1.46594	2.54066
Pygm	1.74973	2.47234	2.28211	2.29941	2.16796	1.83825	1.7675	2.63719	7.43726	3.49712	0.443057	5.11265	7.48923	7.22535	5.43022	3.42205
Ppp1r3c	1.08228	0.892169	0.793428	0.904907	8.24567	3.83561	5.5093	6.44301	2.51125	2.091	1.69167	2.67404	5.89259	4.57109	5.02854	4.49906
Agl	1.56822	1.12083	1.26248	1.37598	1.96016	1.46921	1.36312	1.56999	1.93748	1.44324	1.46463	1.80711	1.61344	1.57591	1.35794	1.45994

## Sheet: Fig.2b
ucp1	CL					CL+Crebi					CL+PKAi					CL+P38i
0	1.20215	0.907237	1.03441	0.886308		0.681123	0.853101	0.658757	0.819232		1.0467	1.11718	1.11775	0.929665		2.88149	2.83109	2.34349	2.88098
2	18.1235	26.1777	14.211	17.6489		1.15284	1.29695	1.01208	1.09302		5.35774	4.25459	3.17417	4.94754		4.35852	3.45266	5.62552	4.77956
4	33.491	24.2541	28.9254	30.4757		4.35618	4.00859	3.07316	4		6.89351	6.78917	6.86015	7.20179		8.92699	13.1935	12.466	9.86993
6	38.1396	28.9527	27.711	29.6398		2.65565	2.54194	2.63103	2.67171		5.13383	4.36126	6.32732	5.45148		10.7358	9.47442	9.70129	9.59954
Gys2	CL					CL+Crebi					CL+PKAi					CL+p38i
0	0.813309	0.999939	1.45326	0.846823		0.478258	0.361504	0.142183	0.922115		1.67074	1.28246	1.08739	1.45007		1.58684	2.01619	1.78693	1.32944
2	1.99584	1.78732	1.82994	1.54741		2.2505	0.414608	0.275921	0.693999		2.39471	2.78905	3.23625	2.10141		2.67378	2.65114	2.91778	2.71776
4	9.79589	14.4386	8.39325	9.17707		3.35385	4.85665	3.44658	2.42462		5.46469	9.16148	7.95159	5.9558		9.36634	6.00965	7.20836
6	13.6436	12.0259	11.5578	15.1768		3.35028	3.94001	2.68537	3.98309		7.16412	7.455	9.6407			7.16776	9.82371	9.04761	9.92953

## Sheet: Fig.2c
	CL				CL+Crebi
0	0.196383	0.15458	0.209158	0.192125	0.192348	0.241972	0.223115	0.199295
2	0.304998	0.334495	0.358092	0.315322	0.217646	0.273452	0.23911	0.220866
4	0.3263	0.554771	0.363306	0.329518	0.228205	0.293807	0.24812	0.249292
6	0.361927	0.349042	0.366222	0.337589	0.245533	0.303647	0.263694	0.18742

## Sheet: Fig.2d
	sgCtrl				sgCreb
Creb	1.17069	1	0.681878	0.792162	0.26478	0.217475	0.248728	0.220526
Atf2	0.924473	1.03778	1.03928	1.00264	1.17811	1.2534	0.869886	1.06252

## Sheet: Fig.2e
creb
p-creb
Rala

## Sheet: Fig.2f
creb		sgCtrl		SgCreb
	0	1	1.02481	0.859606	0.639315
	30	0.736294	0.916475	0.672696	0.524308
	60	0.918919	1.26142	0.479595	0.587489
p-creb		sgCtrl		SgCreb
	0	1	0.950991	0.318367	0.354873
	30	1.35663	1.75238	0.199356	0.471604
	60	1.70849	1.69231	0.110092	0.558197

## Sheet: Fig.2g
		sgCtrl				sgCreb
ucp1	0	1	1.24337	0.807448	1.1183	0.613594	0.550516	0.72277	0.584332
	2	401.743	341.272	392.831	415.686	154.033	154.277	175.613	115.628
	6	296.565	353.052	429.728	372.008	106.823	133.439	130.556	132.876
Pgc1a	0	1	1.06764	1.15446	1.02027	0.704361	0.599422	0.70083	0.762402
	2	6.79768	5.33162	7.26276	7.31505	3.57295	3.84884	3.95203	3.93081
	6	4.68042	5.4947	4.79585	3.99931	2.35682	2.64003	2.57929	2.46938
gys2	0	1	1.208	0.676	1.146	0.895	1.972	0.783	1.13
	2	1.108	1.02	1.63	1.209	1.415	1.019	1.228	1.029
	6	5.444	5.08	4.84	4.415	2.247	2.048	2.199	2.004
ppp1r3c	0	1.20831	0.997945	1.1904	1.14009	0.995174	1.068	1.02419	1.1671
	2	4.515	3.76848	4.2535	4.45123	3.59624	3.02856	4.29556	3.0845
	6	4.77721	5.31287	4.48065	4.58815	5.60986	5.42313	5.55396	4.96252
gys1	0	1.11058	1	1.06246	0.887439	0.936211	0.699501	0.800449	0.676653
	2	1.08649	1.00724	1.18441	1.10945	0.572519	0.782954	0.674509	0.603626
	6	1.29714	1.11453	1.09526	0.919133	0.663373	0.55241	0.650485	0.862971

## Sheet: Fig.2h
	sgCtrl				SgCreb
0	0.285057	0.175862	0.218391	0.197701	0.0482759	0.126437	0.124138	0.205747
3	0.403448	0.366667	0.473563	0.374713	0.0781609	0.110345	0.149425	0.351724
6	0.463218	0.309195	0.295402	0.348276	0.0724138	0.0793103	0.0482759	0.211494
