# Supplementary material for: Multi-layered transcriptional control of glycogen metabolism coordinates thermogenic remodeling of white adipocytes in male mice
Source: Nat Commun. 2025 Dec 16;17:809. doi: 10.1038/s41467-025-67515-9 (PMC12824187; doi:10.1038/s41467-025-67515-9)
Supplement: Supplementary file 4 — Source data [file 41467_2025_67515_MOESM4_ESM.zip › Source Data Fig.3.xlsx]

## Sheet: Fig.3b
Pgc1a
AGL
UCP1
Actin
GS
PYGL
GYS2
Pgc1b
Tubulin
gys1

## Sheet: Fig.3c
		WT				Pgc1-AKO				WT-CL					Pgc1-AKO-CL
Ucp1		1	1.298	1.197	1.954	0.634	0.606	0.722	0.855	127.172	98.878	84.777	74.8	126.807	34.22	25.349	37.369	45.689	15.393
Dio2		1	0.666	1.707	2.664	0.732	0.715	0.564	0.712	56.745	66.733	75.093	76.155	90.044	22.236	14.331	22.066	14.83	11.589
Ppargc1α		1	0.946	0.799	0.912	0.079	0.073	0.094	0.086	5.576	4.34	4.371	3.894	5.124	0.573	0.19	0.107	0.904	0.378

## Sheet: Fig.3d
		WT				Pgc1-AKO				WT-CL					Pgc1-AKO-CL
Gys1		1	0.567	0.637	0.703	0.867	0.433	0.608	0.752	3.242	2.824	3.581	4.362	5.29	1.987	1.605	1.75	1.281	0.945
Gys2		1	0.61	0.821	0.827	1.021	0.296	0.674	1.821	8.899	7.921	5.593	8.3	8.653	4.661	3.872	3.926	3.832	2.542
Pygb		1	0.585	0.623	0.74	0.818	0.445	0.739	0.672	0.979	2.118	0.796	0.699	0.969	1.057	0.907	0.983	0.89	0.542
Pygl		1	0.302	0.562	0.551	0.558	0.249	0.302	0.827	1.25	5.513	1.115	1.041	2.281	2.617	1.095	1.011	2.049	0.539
Pygm		1	0.636	0.577	2.99	0.817	0.518	2.21	0.739	0.866	2.195	2.411	2.683	0.959	4.32	0.712	6.442	0.659	4.576
Ppp1r3c		1	0.402	0.449	0.544	0.243	0.198	0.264	0.322	1.919	1.436	1.853	2.723	1.716	0.615	0.772	1.078	0.652	0.306
Agl		1	0.554	0.739	0.776	0.749	0.348	0.584	0.648	1.784	6.136	2.955	2.206	3.596	2.553	1.428	1.722	1.527	1.172

## Sheet: Fig.3e
	Veichle					CL
WT	0.191489	0.0638199	0.179213	0.146649		0.470639	0.32202	0.435767	0.316235	0.475446
Pgc1α-AKO	0.159762	0.183036	0.108669	0.17418		0.173397	0.156658	0.224236	0.106739	0.31499

## Sheet: Fig.3h
	IgG	PGC1-a
	WT	WT	Pgc1a-AKO
Ucp1	1	8.866	2.24855
	1.514	7.804	3.84821
	0.631	9.469	2.65984
	0.89	10.379	1.84115
gys1	1.00018	2.58362	1.22075
	0.474406	1.66825	0.837846
	0.352766	1.46763	1.51519
	0.557399	0.33707	1.31612
Gys2	1.001	2.942	1.165
	1.414	2.386	1.449
	1.2	1.681	0.958
	1.177	2.062	1.335
PPP1r3c	0.999931	2.18699	2.09022
	0.631204	4.14585	0.94819
	1.346	3.91953	0.892702
	0.674907	6.18787	1.76038
PYGL	1.00003	1.92268	1.31861
	1.78641	2.41878	1.11007
	1.28899	1.96569	2.39947
	1.08321	1.53508	3.70426
Agl	0.999907	3.56898	1.66449
	1.31352	5.02737	2.04232
	0.612319	4.60236	1.96335
	0.893284	2.258	1.90646
