# Supplementary material for: Multi-layered transcriptional control of glycogen metabolism coordinates thermogenic remodeling of white adipocytes in male mice
Source: Nat Commun. 2025 Dec 16;17:809. doi: 10.1038/s41467-025-67515-9 (PMC12824187; doi:10.1038/s41467-025-67515-9)
Supplement: Supplementary file 4 — Source data [file 41467_2025_67515_MOESM4_ESM.zip › Source Data Fig.4.xlsx]

## Sheet: Fig.4a
AGL
PGC1a
ucp1
Gys2
ERRa
ERRg
a-tubulin
actin
GYS1
GS
RalA
PYGM

## Sheet: Fig.4b
		WT							ERRs-AKO							WT-CL							ERRs-AKO-CL
Esrra		1	1.471	2.181					0.822	0.759	0.877	0.954	1.024	1.092		10.575	8.047	6.79	17.465	3.735			1.028	1.066	0.799	1.105	0.575	0.627	0.616
Esrrb		1	1.401	1.684					0.363	1.221		0.615	1.036	9.725		11.159	11.034	3.521	16.391	4.958			7.043	3.529	3.816	2.157	2.018	1.884	5.417
Esrrg		1	6.777	1.302					1.708	1.077	1.688	1.08	1.052	4.011		20.774	10.242	8.617	28.389	24.538			0.694	1.189	0.589	0.826	0.867	1.255	0.856

## Sheet: Fig.4c
		WT							ERRs-AKO							WT-CL							ERRs-AKO-CL
Ucp1		1	0.283	0.271					0.201	0.255	0.114	0.167	0.21	0.168		366.284	476.071	96.473	624.579	457.566			167.977	74.788	129.491	46.402	159.779	84.674	320.298
Cidea		1	1.065	2.595					1.377	5.056	1.678	3.858	3.82	6.266		105.133	97.588	113.262	66.246	72.447			27.229	24.663	30.062	40.697	35.727	46.359	44.488

## Sheet: Fig.4d
		WT							ERRs-AKO							WT-CL							ERRs-AKO-CL
Gys1		1	1.103	2.372					1.319	3.155	1.028	2.149	1.968	1.891		8.129	6.756	7.071	12.343	5.945			5.649	3.455	4.595	5.238	4.344	4.34	4.204
Gys2		1	1.78	4.229					0.742	1.355	0.596	1.138	1.069	1.451		69.48	44.554	73.024	143.05	67.18			31.194	22.609	32.542	39.116	35.394	27.602	42.25
Pygb		1	0.731	1.413					1.315	2.198	0.914	1.4	1.079	1.367		1.888	1.083	3.755	2.706	0.613			2.794	3.007	2.902	4.191	1.075	1.975	2.47
Pygl		1	2.235	4.636					1.902	5.879	2.024	3.623	4.095	3.394		14.92	22.224	14.175	45.75	13.772			20.6	7.014	16.501	14.527	16.194	10.025	21.247
Pygm		1	0.183	1.538					0.481	2.507	0.301	0.371	3.911	0.357		0.372	23.379	4.159	8.853	1.513			19.877	6.555	0.474	5.404	3.027	0.61	0.43
Ppp1r3c		1	0.776	1.46					1.466	3.914	0.859	1.787	2.535	1.42		6.544	9.193	5.941	11.302	1.968			12.993	7.765	9.004	9.955	2.901	4.198	6.909
Agl		1	1.482	2.83					1.227	2.33	1.154	2.066	2.781	2.085		10.867	13.886	9.246	18.916	5.249			8.748	4.527	6.235	7.473	2.87	2.513	3.656

## Sheet: Fig.4e
	Veichle					CL
WT	0.297511	0.264673	0.229361	0.229054		0.510636	0.511345	0.397082	0.378721
ERRs-TKO	0.171458	0.371303	0.175282			0.20471	0.181949	0.294178	0.13759	0.273359
