# Supplementary material for: Multi-layered transcriptional control of glycogen metabolism coordinates thermogenic remodeling of white adipocytes in male mice
Source: Nat Commun. 2025 Dec 16;17:809. doi: 10.1038/s41467-025-67515-9 (PMC12824187; doi:10.1038/s41467-025-67515-9)
Supplement: Supplementary file 4 — Source data [file 41467_2025_67515_MOESM4_ESM.zip › Source Data Supplementary Fig.1.xlsx]

## Sheet: Supplementary Fig 1a
	0	1	3	5	7
GYS2	1	3.13	10.2	19.3	11.5
	0.2	4.62	12.9	21.9	17.8
	0.33	3.26	9.5	18.2	12.9
		2.1	14.1	25.2	7.15
GS	1	1.43	2.36	3.49	3.48
	0.57	1.12	2.6	3.7	4.33
	0.64	1.21	2.01	4.64	4.56
		1.01	3.21	5.09	3.31
PYGL	1	1.45	2.98	6.56	5.7
	0.91	1.25	2.51	4.26	5.2
	0.85	1.51	2.72	9.16	5.57
		1.2	3.32	10.2	3.08
AGL	1	2.44	2.51	4.27	3.94
	0.73	0.94	2.15	9.59	16.1
	0.79	3.51	1.79	5.56	5.38
		0.79	2.55	6.33	6.27
ERRA	1	2.5	2.87	2.75	1.79
	0.88	2.41	2.45	2.45	2.87
	0.93	3.12	1.9	3.91	1.85
		1.58	2.31	3.51	2.03
ERRG	1	0.85	1.31	1.52	2.39
	0.71	0.82	1.2	1.2	2.34
	0.74	1.25	0.63	2.77	1.34
		0.84	1.39	2.79	1.81

## Sheet: Supplementary Fig 1b
	0				2				4				6
Ucp1	1	0.584278	0.478253	0.715967	164.838	155.632	136.572	158.044	321.591	300.979	282.404	290.327	169.024	131.787	152.426	166.459
Ppargc1a	1	1.0203	1.08155	0.954358	13.9242	12.2803	14.646	13.3851	11.4081	15.3908	12.5862	12.0229	3.52536	4.5327	4.01587	3.59393
Dio2	1	1.14829	1.15051	1.27604	3.06667	2.24692	2.78024	3.27876	4.42002	4.56067	4.22727	6.47449	4.87855	3.71689	4.84597	7.40153
Gys1	1	1.35991	1.57634	1.40203	0.658105	1.22481	1.53044	1.05915	0.979428	1.33989	1.69485	1.69981	0.924559	1.14026	1.51023	1.28741
Gys2	1	0.598	0.74	1.019	1.538	1.503	1.046	0.906	2.899	2.615	2.838	3.229	5.115	4.809	4.846	4.545
Pygb	1	0.773682	0.791703	0.754991	0.938536	0.643409	0.583189	0.636807	0.753173	0.587357	0.550098	0.613203	0.64016	0.602348	0.5614	0.620756
Pygl	1	1.16478	1.2019	1.43228	1.05497	0.95064	1.00503	1.1463	1.15009	1.0297	1.15046	1.07187	0.992123	0.906895	0.966978	1.26695
Pygm	1	0.993515	0.712424	0.84215	1.00074	0.935105	0.787244	0.612065	0.791682	0.631845	1.00329	0.663135	0.57536	0.326405	0.494712	0.985449
Ppp1r3c	1	0.846916	0.913203	0.810145	1.78188	1.8838	1.78507	1.64188	2.45689	2.42574	2.42963	2.3552	3.81273	3.07452	3.47142	3.46111
Agl	1	0.858	0.956	0.939	0.808	0.921	0.806	0.704	0.903	0.947	0.866	0.872	0.825	0.785	0.876	0.725

## Sheet: Supplementary Fig 1c
	0				2				4				6
Ppargc1a	1	0.821	0.741	0.801	3.755	3.97	3.567	3.253	2.724	2.419	2.89	3.555	2.617	3.099	2.887	2.78
Gys1	1	1.035	0.909	0.913	0.71	0.617	0.651	0.608	0.746	0.839	0.755	0.768	0.922	0.971	0.808	0.727
Gys2	1	0.942	1.003	0.805	1.237	2.797	2.02	1.94	4.436	2.921	1.737	1.909	3.899	2.264	3.394	2.737
Pygl	1.00007	0.922718	0.642455	0.82799	0.728372	0.659126	0.759453	0.792596	0.949314	0.993669	0.844281	0.852435	0.843596	0.520568	0.763862	0.72209
Pygm	1.00004	1.23691	1.27818	1.17325	0.968709	0.952649	0.87055	0.825447	1.31098	0.782404	1.28978	1.02403	1.19806	0.997043	0.858041	0.414561
Ppp1r3c	0.999938	0.929131	0.945098	0.789089	1.54108	1.5727	1.42248	1.70436	1.54483	1.45176	1.47737	1.55546	1.47269	1.60583	1.40208	1.68179
Agl	1.00009	0.767137	0.787957	0.687621	0.656417	0.492134	0.665456	0.766006	0.64463	0.665531	0.516321	0.619103	0.649387	0.689307	0.567713	0.553672

## Sheet: Supplementary Fig 1d
	0			100nM			30nM			10nM
Ppargc1a	1	0.645	0.787	29.37	16.1	15.462	31.198	26.001	25.389	32.887	15.925	32.832
Gys1	1	0.77	0.853	0.99	0.696	1.841	1.308	1.672	0.766	1.581	0.804	1.526
Gys2	1	1.025	0.889	1.004	0.723	1.333	1.23	1.234	1.31	1.44	1.141	1.381
Pygl	1	0.946	0.943	1.037	0.773	1.027	1.351	1.078	1.149	1.161	1.07	1.299
Pygm	1	1.068	1.132	1.043	0.737	2.617	0.893	1.706	0.829	0.965	1.144	1.413
Ppp1r3c	1	0.516	0.471	0.963	0.646	1.976	0.735	1.365	0.595	0.803	0.621	1.268
Agl	1	0.948	0.89	0.765	0.475	0.6	0.892	0.666	0.873	0.739	0.637	0.82

## Sheet: Supplementary Fig 1e
	0			3μM			1μM			0.3μM
Ppargc1a	1	0.916	1.317	12.349	6.548	6.596	7.084	6.881	6.606	3.065	2.181	2.454
Gys1	1	1.195	1.142	1.252	1.078	3.082	1.355	1.507	1.411	1.085	1.587	2.232
Gys2	1	1.251	1.053	1.07	0.682	1.33	0.957	1.048	0.908	0.692	1.024	1.276
Pygl	1	0.922	0.868	0.638	0.543	0.939	0.796	0.849	0.92	0.637	0.779	0.855
Pygm	1	1.978	0.992	1.002	0.731	2.298	0.936	1.239	1.159	0.662	1.557	3.223
Ppp1r3c	1	0.952	1.08	1.284	0.757	1.787	0.961	1.222	0.987	0.721	1.16	1.508
Agl	1	0.909	1.192	0.699	0.472	0.795	0.758	0.827	0.857	0.678	0.753	0.738
