# Supplementary material for: Multi-layered transcriptional control of glycogen metabolism coordinates thermogenic remodeling of white adipocytes in male mice
Source: Nat Commun. 2025 Dec 16;17:809. doi: 10.1038/s41467-025-67515-9 (PMC12824187; doi:10.1038/s41467-025-67515-9)
Supplement: Supplementary file 4 — Source data [file 41467_2025_67515_MOESM4_ESM.zip › Source Data Supplementary Fig.2.xlsx]

## Sheet: Supplementary Fig.2b
	Gys2-promoter WT	Gys2-promoter_WT+ CREB	Gys2-promoter_Mut+ CREB
Firefly/Renila	1.08079	4.07197	2.75801
	1.06101	4.0593	2.10613
	0.883102	3.67184	2.00489
	0.975099	3.51154	1.93106
