# Supplementary material for: Multi-layered transcriptional control of glycogen metabolism coordinates thermogenic remodeling of white adipocytes in male mice
Source: Nat Commun. 2025 Dec 16;17:809. doi: 10.1038/s41467-025-67515-9 (PMC12824187; doi:10.1038/s41467-025-67515-9)
Supplement: Supplementary file 4 — Source data [file 41467_2025_67515_MOESM4_ESM.zip › Source Data Supplementary Fig.4.xlsx]

## Sheet: Supplementary Fig 4b
		WT-CL					Pgc1-AKO-CL
PGC-1α			8.23048	13.9494	16.6219	11.3677	2.14174	1.96841	3.1346	5.50597
PGC-1β			8.91532	11.1969	11.2727	8.40399	7.30645	6.15871	8.02811	9.58551
GYS1			2.17607	3.10209	3.58221	1.77825	0.863727	1.37933	1.24152	1.59691
GYS2			2.93354	3.80185	4.28507	2.83504	1.55991	2.1663	1.80611	3.49866
GS			1.66956	1.47872	1.65403	1.19274	0.821645	1.22277	1.04086	1.68649
PYGL			1.68403	1.9857	2.20562	1.35164	1.78165	1.46306	1.09274	1.4444
AGL			2.63284	2.78621	3.31101	3.08893	0.906319	1.51857	1.27332	2.44875

## Sheet: Supplementary Fig 4c
		WT						Pgc1-AKO						WT-CL						Pgc1-AKO-CL
Ppargc1β		1	0.435	0.258	0.258			0.343	0.332	0.197	0.319			1.527	0.66	0.997	1.878	1.042	0.816	0.729	1.953	1.718	1.564
