# Supplementary material for: Multi-layered transcriptional control of glycogen metabolism coordinates thermogenic remodeling of white adipocytes in male mice
Source: Nat Commun. 2025 Dec 16;17:809. doi: 10.1038/s41467-025-67515-9 (PMC12824187; doi:10.1038/s41467-025-67515-9)
Supplement: Supplementary file 4 — Source data [file 41467_2025_67515_MOESM4_ESM.zip › Source Data Supplementary Fig.5.xlsx]

## Sheet: Supplementary Fig 5a
	PGC1a	Pgc1α-fl/fl					Pgc1α-AKO
	0	1	0.999713	0.865516	0.889275		0.411114	0.462108	0.276718	0.395845
	2	34.5643	18.0254	18.2014	20.0457		1.32101	1.06007	1.02207	1.30384
	4	10.4612	10.5326	7.66935	11.0318		1.08812	0.834542	0.846685	0.889961
	6	2.40697	2.19357	2.36133	2.32382		2.57779	2.24152	2.44558	2.68459
	Ucp1	Pgc1α-fl/fl					Pgc1α-AKO
	0	1	0.955	0.805	0.815		0.976	1.004	0.727	0.92
	2	499.187	279.102	264.498	299.653		351.813	292.192	276.614	346.753
	4	448.074	475.324	376.694	496.19		574.75	501.361	530.84	540.631
	6	171.574	179.789	169.599	185.102		345.993	277.062	321.769	320.73
	Dio2	Pgc1α-fl/fl					Pgc1α-AKO
	0	1	0.850439	0.999991	1.04475		1.33927	1.13392	1.20882	1.14217
	2	4.33855	2.1552	2.15272	2.2637		2.26252	1.28839	1.85937	2.52384
	4	4.5138	4.36123	3.90718	4.15		5.35551	4.56793	4.8719	4.52161
	6	3.40687	3.52284	3.14261	3.24564		5.0272	4.37165	5.21254	5.10946
	Gys1	Pgc1α-fl/fl					Pgc1α-AKO
	0	1	0.962	0.944	0.958		1.173	1.005	0.986	1.136
	2	2.219	1.1	1.191	1.181		0.984	0.811	0.922	0.97
	4	1.488	1.466	1.352	1.756		1.6	1.691	1.407	1.972
	6	1.203	1.483	1.362	1.478		1.763	1.39	1.82	2.056
	Gys2	Pgc1α-fl/fl					Pgc1α-AKO
	0	1	0.443002	0.441831	0.607949		0.512768	1.59417	0.440967	1.53399
	2	2.52507	3.3839	1.71176	1.53161		1.31949	1.07034	0.8585	2.15492
	4	8.6037	7.26233	5.87722	11.1028		8.95436	6.46965	6.28414	6.34748
	6	11.4572	7.49337	22.3389	13.6415		18.3612	12.4553	18.2944	21.8578
	Pygl	Pgc1α-fl/fl					Pgc1α-AKO
	0	1	0.934072	0.880394	0.919909		1.53892	0.881598	0.940092	1.17326
	2	2.30806	1.22354	1.16771	1.35625		1.10611	0.911758	0.986017	1.06342
	4	1.42751	1.51567	1.17786	1.41998		2.09912	3.24576	2.05121	1.53425
	6	1.26684	1.1795	1.22634	1.2845		2.05295	1.45423	2.15755	2.19041
	Agl	Pgc1α-fl/fl					Pgc1α-AKO
	0	1	0.912832	1.07855	0.984593			1.04554	1.07354	0.916421
	2	2.02294	1.12895	1.11009	1.21973		1.15452	0.641104	0.618934	0.928072
	4		1.25714	0.905647	1.23583		1.42503	0.874884	1.04182	0.894061
	6	1.17655	1.10992	0.923108	0.931535		1.18733	0.893264	1.06481	1.0975
	Ppp1r3c	Pgc1α-fl/fl					Pgc1α-AKO
	0	1	1.30291	1.13693	1.12049		2.53638	2.91714	2.25613	1.65551
	2	5.36357	2.46256	2.48261	2.834		2.57205	2.12599	2.22007	2.67555
	4	3.97197	4.00031	4.0402	5.08582		5.76416	5.69193	7.54738	5.74732
	6	7.67732	8.65764	7.06161			9.50393	8.14906	8.32249	8.67385
	pgc1b	Pgc1α-fl/fl					Pgc1α-AKO
	0	1.00052	1.09075	0.892703	0.921692		0.777899	0.364998	0.871439	0.960471
	2	0.999861	1.11575	1.04753	0.962151		1.51009	1.4684	1.14341	1.01398
	4	3.68788	2.53127	2.88061	2.76453		2.94884	3.29563	2.75387	3.30631
	6	1.9847	1.51454	1.86257	1.7642		1.30257	1.538	0.973963	1.30195

## Sheet: Supplementary Fig 5c
	p-p38/p38	WT		Pgc1α-AKO
	0	1	0.961074	0.726359	0.641384
	5	2.10063	2.4823	1.95392	1.86239
	10	2.08688	1.80873	1.91249	1.18448
	15	2.31079	2.34863	2.29395	1.92124
	30	2.57841	2.15902	2.62985	1.98879
	60	1.75062	1.69413	1.34657	1.69766
	p-HSL660/HSL	WT		Pgc1α-AKO
	0	1	4.32086	3.47266	1.40255
	5	582.923	715.335	350.03	475.102
	10	575.791	640.943	506.568	425.99
	15	665.155	807.241	798.371	887.021
	30	696.961	650.556	721.187	613.728
	60	583.733	841.556	602.829	949.885
	p-HSL563/HSL	WT		Pgc1α-AKO
	0	1	1.12575	1.06253	0.886334
	5	112.069	157.003	97.5013	119.422
	10	136.17	163.291	117.603	94.3868
	15	156.46	193.976	144.18	155.97
	30	136.261	138.22	125.131	107.634
	60	111.863	149.439	97.1262	148.276

## Sheet: Supplementary Fig 5e
	Control		PGC1a-inhibitor
PGC-1α	1	1.52	0.4272	0.568
UCP1	1	1.09846	0.558719	0.631079
GYS1	1	0.973941	0.934853	0.983713
GYS2	1	0.980159	0.662698	0.702381
GS	1	1.01751	0.798687	0.787746
PYGL	1	1.06316	0.729474	0.625263
AGL	1	1.02643	0.726872	0.678414

## Sheet: Supplementary Fig 5f
	Control				PGC1a-inhibitor
Ppargc1a	1.07025	1.10643	0.989474	0.853031	0.588559	0.634513	0.405449	0.44615
Ucp1	1.19369	0.982012	1.02074	0.835944	0.527342	0.551805	0.18624	0.743757
Esrra	1.05266	1.08226	0.970947	0.904762	0.468224	0.449545	0.39713	0.442718
Esrrg	0.983194	0.866732	1.06011	1.10824	2.21445	1.32229	1.36582	1.65611
Cidea	1.02842	1.04824	1.02099	0.908714	0.124347	0.11304	0.0856822	0.117309
Gys1	1.2333	1.09852	0.913108	0.809193	0.428277	0.34744	0.290446	0.364085
Gys2	0.829884	0.884519	1.21746	1.11781	0.0255068	0.0162465	0.0247004	0.0238314
Pygl	1.0396	0.957684	1.04647	0.960148	0.379085	0.35614	0.289941	0.359447
Pygm	0.86902	1.08967	1.33228	0.792865	1.51593	1.67439	1.60515	1.60773
Agl	1.02608	1.13892	1.04161	0.820449	0.488568	0.392584	0.343778	0.327302
Ppp1r3c	1.21775	0.992687	1.00852	0.821189	0.0592197	0.05896	0.0406563	0.0668977
