# Supplementary material for: Multi-layered transcriptional control of glycogen metabolism coordinates thermogenic remodeling of white adipocytes in male mice
Source: Nat Commun. 2025 Dec 16;17:809. doi: 10.1038/s41467-025-67515-9 (PMC12824187; doi:10.1038/s41467-025-67515-9)
Supplement: Supplementary file 4 — Source data [file 41467_2025_67515_MOESM4_ESM.zip › Source Data Supplementary Fig.6.xlsx]

## Sheet: Supplementary Fig 6a
		WT			ERRα/γ-AKO			WT-CL			ERRα/γ AKO-CL
Ppp1r3b		38.864	28.9342	29.6559	32.8099	30.508	17.911	83.7586	93.6336	74.3088	50.3816	27.1455	32.4421
Ppp1r3c		18.2014	17.1904	17.3528	6.9201	6.05377	8.88911	36.6492	33.6493	31.7209	16.5364	7.31683	11.8366
Gys1		36.935	32.4057	28.5932	50.6919	40.2446	52.0891	33.3118	37.7979	32.3492	43.5204	48.3307	53.8506
Gys2		6.95012	3.99731	8.22712	3.33428	2.95326	2.07992	19.1562	20.3205	18.5857	8.24993	7.02904	16.0469
Pygl		108.34	85.9814	134.427	85.817	106.642	60.8141	94.1099	228.419	153.725	78.8072	71.8848	97.4467
pygm		6.49908	1.5959	1.07305	11.0611	3.39556	75.5779	2.51323	1.45832	5.37569	5.83574	16.3524	35.4939
Agl		11.9429	8.75875	9.25384	4.65971	3.31361	6.54673	10.4553	13.3994	12.2417	3.21768	4.04976	5.27295

## Sheet: Supplementary Fig 6b
		WT-CL				ERRs-AKO-CL
ERRα		1	0.782946	0.686047	1.12791	0.22093	0.305426	0.191473	0.377519
ERRγ		1	0.323484	0.634526	0.987558	0.0595645	0.00084759	0.0315708	0.0729394
PGC-1α		1	0.974874	0.58794	1	0.221106	0.224456	0.09799	0.18258
UCP1		1	0.747706	1.3578	1.34404	0.651376	0.422477	0.600917	0.724771
GYS1		1	0.718783	0.90766	1.25918	0.643232	0.644281	0.656873	0.663169
GYS2		1	0.674828	0.680345	1.26207	0.544828	0.513793	0.403448	0.655172
GS		1	0.9875	0.76875	1.23125	0.775	0.70625	0.88125	0.95
PYGL		1	0.902344	1.01758	1.51562	0.845703	0.734375	0.792969	1.34961
AGL		1	0.747706	1.3578	1.34404	0.651376	0.422477	0.600917	0.724771
