# Supplementary material for: Multi-layered transcriptional control of glycogen metabolism coordinates thermogenic remodeling of white adipocytes in male mice
Source: Nat Commun. 2025 Dec 16;17:809. doi: 10.1038/s41467-025-67515-9 (PMC12824187; doi:10.1038/s41467-025-67515-9)
Supplement: Supplementary file 4 — Source data [file 41467_2025_67515_MOESM4_ESM.zip › Source Data Supplementary Fig.7.xlsx]

## Sheet: Supplementary Fig 7b
		WT					ERRα-AKO					WT-CL					ERRα-AKO-CL
ERRα		1	0.859955	1.02011	0.839069	0.603804	0.437753	0.214253	0.252234	0.334171	0.254838	3.52232	2.32513	1.17963	1.96845	2.24966	0.384728	0.493297	0.348543	0.388577	0.152899
ERRγ		1	0.371293	1.52462	1.06257	0.349481	2.7818	1.30236	1.30072	1.51961	0.845437	20.2402	5.9794	6.90597	0.925783	10.5172	54.5801	28.2996	31.104	35.2375	19.9532
GYS2		1	0.908543	1.06167	2.64995	1.14423	1.08216	1.17134	0.676777	1.02031	0.286644	8.3064	6.82471	3.53773	5.28142	4.11923	11.0471	6.74004	5.70762	9.25362	6.50747
GS		1	1.17311	1.80964	2.24527	1.05487	2.47162	1.192	1.0183	1.26081	0.799472	4.15873	2.87628	2.30462	2.5876	1.90439	4.46292	4.07787	3.37946	3.79332	2.49512
PYGL		1	1.62783	3.27681	2.5198	1.83919	4.55821	2.28535	2.0574	3.68873	2.13104	15.8008	11.0468	7.98281	8.34209	6.35922	22.5522	10.6935	11.6278	14.2381	11.8768
AGL		1	2.29686	3.14414	8.65339	2.19202	4.55838	3.13228	4.33327	3.84128	2.86797	24.3051	19.9012	9.78426	12.4495	8.50042	23.0628	14.1036	15.4226	36.1337	17.5823
UCP1		1	0.172593	0.963804	6.94621	-0.168234	0.994536	0.119769	0.0507318	0.121931	-0.0212129	26.6483	9.79332	7.65194	6.60167	6.61082	6.87051	21.9448	15.0623	5.47589	3.88072

## Sheet: Supplementary Fig 7c
		WT					Erra-AKO					WT-CL					Erra-AKO-CL
Esrra		1	0.436	0.372	0.2	0.258	0.158	0.273	0.126	0.157	0.142	3.108	2.757	1.167	2.152	3.376	0.112	0.359	0.116	0.078	0.397
Esrrg		1	0.847	1.181	0.876	1.698	2.381	2.098	2.702	2.816	2.415	1.443	1.183	1.76	1.959	1.619	2.95	2.753	3.426	2.556	3.406
Ucp1		1	0.211	0.028	0.008	0.09	0.16	0.022	0.031	0.285	0.089	24.292	18.56	15.072	29.854	11.417	52.844	12.919	15.661	81.54	12.263
Dio2		1	0.913	0.383	0.255		0.549	0.697	0.561	0.547	0.832	6.283	9.3	8.361	5.81	8.285	4.604	8.442	5.519	6.355	8.399
Gys1		1	0.812	0.829	0.359	0.397	0.601	0.385	0.588	0.765	0.528	2.562	2.257	1.729	3.615	1.589	1.67	1.572	1.98	1.679	1.772
Gys2		1	1.075	1.499	1.334	0.782	0.643	0.346	0.558	0.375	0.39	2.997	1.934	1.614	3.388	1.446	1.797	1.665	1.67	3.428	1.38
Pygl		1	0.938	2.496	1.34	0.859	1.009	0.387	1.008	0.672	0.886	2.678	1.354	1.863	5.091	1.306	1.124	0.595	1.737	1.703	1.124
Pygm		1	1.111	0.976	0.884		1.18	1.124	1.058		1.077	1.575	0.849	1.418	1.269	0.709	1.559	0.393	2.795	5.666	1.787
Ppp1r3c		1	0.905	0.383	0.269		0.572	0.577	0.437	0.753	0.44	3.464	1.45	1.692	3.515	1.183	2.331	0.624	2.481	2.594	1.518
Agl		1	1.569	2.862	1.512	1.246	1.461	1.167	1.256	1.625	1.251	4.929	3.454	2.681	8.838	2.248	3.554	2.03	4.405	5.199	3.044

## Sheet: Supplementary Fig 7d
	Veichle					CL
WT	0.175209	0.19781	0.256228	0.133252	0.148036	0.39917	0.453666	0.300174	0.573953	0.647382
Erra-AKO	0.174124	0.284655	0.182545	0.164076		0.497868	0.301535	0.287892	0.456158	0.484022

## Sheet: Supplementary Fig 7f
		WT			ERRα-AKO			WT-CL			ERRα-AKO-CL
ERRα		1	0.850493	0.489916	0.221467	0.197683	0.161766	1.05902	2.02817	2.33277	0.194528	0.320267	0.187321
ERRγ		1	0.55554	0.0678577	2.76666	3.39002	1.57245	0.19032	0.125796	0.523916	1.7996	1.03801	0.831818
GYS1		1	3.2716	2.90231	5.32663	5.17597	4.28077	3.73132	8.66592	9.59671	2.89225	3.16459	2.1905
GYS2		1	0.35489	-0.0031573	0.532377	0.492773	0.0954789	0.144615	1.57245	2.42394	2.54457	1.57013	2.0173
GS		1	0.668018	0.438876	1.43561	0.84288	0.584916	0.600526	0.691607	0.688379	0.536564	1.01676	0.291388
PYGL		1	0.571755	0.362768	1.38398	0.717121	0.641508	0.610426	0.50941	0.480471	0.5338	0.607404	0.344678
AGL		1	0.51814	0.395374	1.2832	0.789346	0.43243	0.738098	0.857173	1.06398	0.823711	0.982678	0.251432
UCP1		1	0.626758	0.449101	0.817986	0.528269	0.471578	0.689113	0.756314	0.909894	0.70357	0.966611	0.371745
DIO2		1	0.677363	0.152571	1.99597	2.41377	1.127	0.959671	1.35071	1.5254	1.59473	2.11765	2.26912
