# Supplementary material for: Multi-layered transcriptional control of glycogen metabolism coordinates thermogenic remodeling of white adipocytes in male mice
Source: Nat Commun. 2025 Dec 16;17:809. doi: 10.1038/s41467-025-67515-9 (PMC12824187; doi:10.1038/s41467-025-67515-9)
Supplement: Supplementary file 4 — Source data [file 41467_2025_67515_MOESM4_ESM.zip › Source Data Supplementary Fig.8.xlsx]

## Sheet: Supplementary Fig 8a
	IgG	ERRG
Ucp1	WT	WT	Erra-AKO
	1	1.463	2.23
	0.235	1.52	2.069
	0.401	1.602	2.178
	0.312	1.379	2.264
	IgG	ERRG
Gys1	WT	WT	Erra-AKO
	1	1.635	1.46
	0.692	1.183	1.458
	0.995	1.734	4.584
	0.761	2.217	1.263
	IgG	ERRG
Gys2	WT	WT	Erra-AKO
	1	2.493	3.143
	0.993	1.195	2.346
	1.381	2.407	2.812
	2.393	2.004	2.164
	IgG	ERRG
Ppp1r3c	WT	WT	Erra-AKO
	1	1.484	4.349
	1.332	2.087	4.7
	0.912	2.961	4.028
	1.203	4.498	4.23
	IgG	ERRG
PYGL	WT	WT	Erra-AKO
	1	1.472	3.476
	0.486	2.206	3.27
	0.898	1.154	2.639
	0.575	1.128	3.042
	IgG	ERRG
Agl	WT	WT	Erra-AKO
	1	1.673	2.196
	0.577	1.878	2.071
	1.709	1.331	2.227
	1.011	2.127	4.207
